# Supplementary material for: Neurofilament light chain concentration mediates the association between regional cortical thickness and Parkinson’s disease with excessive daytime sleepiness
Source: Front Aging Neurosci. 2025 Aug 14;17:1645290. doi: 10.3389/fnagi.2025.1645290 (PMC12391049; doi:10.3389/fnagi.2025.1645290)
Supplement: Supplementary file 1 [file Data_Sheet_1.ZIP]

Archive with 94 entries (84 files):
- data/
- data/data/
- data/data/correlation analysis.R
- data/data/correlation analysis2.R
- data/data/cortical thickness/
- data/data/cortical thickness/lhEDSvsHC2.png
- data/data/cortical thickness/lhEDSvsnEDS.png
- data/data/cortical thickness/lhEDSvsnEDS2.png
- data/data/cortical thickness/lhEDSvxHC.png
- data/data/cortical thickness/PDEDSvsHC inferiortemporal.summary
- data/data/cortical thickness/PDEDSvsHCpostcentral.summary
- data/data/cortical thickness/PDEDSvsPDnEDSpostcentral.summary
- data/data/cortical thickness/PDEDSvsPDnEDSsupramarginal.summary
- data/data/cortical thickness/rhEDSvsHC.png
- data/data/cortical thickness/rhEDSvsHC2.png
- data/data/cortical thickness/rhEDSvsnEDS.png
- data/data/cortical thickness/rhEDSvsnEDS2.png
- data/data/data.xlsx
- data/data/FC/
- data/data/FC/Postcentral_R_Frontal_Inf_Oper_L/
- data/data/FC/Postcentral_R_Frontal_Inf_Oper_L/111.png
- data/data/FC/Postcentral_R_Frontal_Inf_Oper_L/22222.png
- data/data/FC/Postcentral_R_Frontal_Inf_Oper_L/3333.png
- data/data/FC/Postcentral_R_Frontal_Inf_Oper_L/beta_0001.nii
- data/data/FC/Postcentral_R_Frontal_Inf_Oper_L/beta_0002.nii
- data/data/FC/Postcentral_R_Frontal_Inf_Oper_L/con_0001.nii
- data/data/FC/Postcentral_R_Frontal_Inf_Oper_L/mask.nii
- data/data/FC/Postcentral_R_Frontal_Inf_Oper_L/postcetral_FIo.nii
- data/data/FC/Postcentral_R_Frontal_Inf_Oper_L/postcetral_FIo_mask.nii
- data/data/FC/Postcentral_R_Frontal_Inf_Oper_L/ResMS.nii
- data/data/FC/Postcentral_R_Frontal_Inf_Oper_L/RPV.nii
- data/data/FC/Postcentral_R_Frontal_Inf_Oper_L/SPM.mat
- data/data/FC/Postcentral_R_Frontal_Inf_Oper_L/spmT_0001.nii
- data/data/FC/Postcentral_R_Paracentral_Lobule_L/
- data/data/FC/Postcentral_R_Paracentral_Lobule_L/2222.png
- data/data/FC/Postcentral_R_Paracentral_Lobule_L/4444.png
- data/data/FC/Postcentral_R_Paracentral_Lobule_L/4postcentral1.nii
- data/data/FC/Postcentral_R_Paracentral_Lobule_L/4postcentral1_mask.nii
- data/data/FC/Postcentral_R_Paracentral_Lobule_L/beta_0001.nii
- data/data/FC/Postcentral_R_Paracentral_Lobule_L/beta_0002.nii
- data/data/FC/Postcentral_R_Paracentral_Lobule_L/ch2better.png
- data/data/FC/Postcentral_R_Paracentral_Lobule_L/con_0001.nii
- data/data/FC/Postcentral_R_Paracentral_Lobule_L/jieguo.txt
- data/data/FC/Postcentral_R_Paracentral_Lobule_L/mask.nii
- data/data/FC/Postcentral_R_Paracentral_Lobule_L/ResMS.nii
- data/data/FC/Postcentral_R_Paracentral_Lobule_L/RPV.nii
- data/data/FC/Postcentral_R_Paracentral_Lobule_L/SPM.mat
- data/data/FC/Postcentral_R_Paracentral_Lobule_L/spmT_0001.nii
- data/data/FC/Postcentral_R_Temporal_Mid_L/
- data/data/FC/Postcentral_R_Temporal_Mid_L/2222.png
- data/data/FC/Postcentral_R_Temporal_Mid_L/2222222.png
- data/data/FC/Postcentral_R_Temporal_Mid_L/2postcentral2.nii
- data/data/FC/Postcentral_R_Temporal_Mid_L/2postcentral2_mask.nii
- data/data/FC/Postcentral_R_Temporal_Mid_L/444.png
- data/data/FC/Postcentral_R_Temporal_Mid_L/beta_0001.nii
- data/data/FC/Postcentral_R_Temporal_Mid_L/beta_0002.nii
- data/data/FC/Postcentral_R_Temporal_Mid_L/con_0001.nii
- data/data/FC/Postcentral_R_Temporal_Mid_L/jieguo.txt
- data/data/FC/Postcentral_R_Temporal_Mid_L/mask.nii
- data/data/FC/Postcentral_R_Temporal_Mid_L/ResMS.nii
- data/data/FC/Postcentral_R_Temporal_Mid_L/RPV.nii
- data/data/FC/Postcentral_R_Temporal_Mid_L/SPM.mat
- data/data/FC/Postcentral_R_Temporal_Mid_L/spmT_0001.nii
- data/data/FC/SupraMarginal_L_Postcentral_L/
- data/data/FC/SupraMarginal_L_Postcentral_L/1111.png
- data/data/FC/SupraMarginal_L_Postcentral_L/222.png
- data/data/FC/SupraMarginal_L_Postcentral_L/333.png
- data/data/FC/SupraMarginal_L_Postcentral_L/beta_0001.nii
- data/data/FC/SupraMarginal_L_Postcentral_L/beta_0002.nii
- data/data/FC/SupraMarginal_L_Postcentral_L/con_0001.nii
- data/data/FC/SupraMarginal_L_Postcentral_L/FC/
- data/data/FC/SupraMarginal_L_Postcentral_L/FC/EDS/
- data/data/FC/SupraMarginal_L_Postcentral_L/FC/EDS/ROI_OrderKey_ROISignal_ROI1FCMap_PD435.tsv
- data/data/FC/SupraMarginal_L_Postcentral_L/FC/EDS/ROI_OrderKey_ROISignal_ROI1FCMap_PD461.tsv
- data/data/FC/SupraMarginal_L_Postcentral_L/FC/EDS/ROI_OrderKey_ROISignal_ROI1FCMap_PD467.tsv
- data/data/FC/SupraMarginal_L_Postcentral_L/FC/EDS/ROI_OrderKey_ROISignal_ROI1FCMap_PD506.tsv
- data/data/FC/SupraMarginal_L_Postcentral_L/FC/EDS/ROI_OrderKey_ROISignal_ROI1FCMap_PD509.tsv
- data/data/FC/SupraMarginal_L_Postcentral_L/FC/EDS/ROI_OrderKey_ROISignal_ROI1FCMap_PD521.tsv
- data/data/FC/SupraMarginal_L_Postcentral_L/FC/EDS/ROI_OrderKey_ROISignal_ROI1FCMap_PD544.tsv
- data/data/FC/SupraMarginal_L_Postcentral_L/FC/EDS/ROI_OrderKey_ROISignal_ROI1FCMap_PD561.tsv
- data/data/FC/SupraMarginal_L_Postcentral_L/FC/EDS/ROI_OrderKey_ROISignal_ROI1FCMap_PD580.tsv
- data/data/FC/SupraMarginal_L_Postcentral_L/FC/EDS/ROI_OrderKey_ROISignal_ROI1FCMap_PD588.tsv
- data/data/FC/SupraMarginal_L_Postcentral_L/FC/EDS/ROI_OrderKey_ROISignal_ROI1FCMap_PD593.tsv
- data/data/FC/SupraMarginal_L_Postcentral_L/FC/EDS/ROI_OrderKey_ROISignal_ROI1FCMap_PD600.tsv
- data/data/FC/SupraMarginal_L_Postcentral_L/mask.nii
- data/data/FC/SupraMarginal_L_Postcentral_L/ResMS.nii
- data/data/FC/SupraMarginal_L_Postcentral_L/RPV.nii
- data/data/FC/SupraMarginal_L_Postcentral_L/SMGpostcentral.nii
- data/data/FC/SupraMarginal_L_Postcentral_L/SMGpostcentral_mask.nii
- data/data/FC/SupraMarginal_L_Postcentral_L/SPM.mat
- data/data/FC/SupraMarginal_L_Postcentral_L/spmT_0001.nii
- data/data/linear regression.R
- data/data/xianxinghuigui .R
- data/data/yuchuli.txt
