# Supplementary material for: Neurofilament light chain concentration mediates the association between regional cortical thickness and Parkinson’s disease with excessive daytime sleepiness
Source: Front Aging Neurosci. 2025 Aug 14;17:1645290. doi: 10.3389/fnagi.2025.1645290 (PMC12391049; doi:10.3389/fnagi.2025.1645290)
Supplement: Supplementary file 1 [file Data_Sheet_1.ZIP › data/data/correlation analysis.R]

# 加载包
library(ggplot2)
library(ggpubr)

# 读取数据
df <- read.csv("mydata.csv")

# 绘图
ggplot(df, aes(x = HY, y = Fraction_time)) +
  geom_point(color = "#4B4B4B", size = 2, alpha = 0.7) +  # 深灰色点
  geom_smooth(method = "lm", se = FALSE, color = "#F7D465", size = 1) +  # 回归线用之前的蓝色
  stat_cor(method = "pearson",
           aes(label = paste("italic(r) == ", ..r.., "*','~italic(p) == ", ..p..)),
           parse = TRUE,
           label.x = max(df$HY, na.rm = TRUE) * 0.6,
           label.y = 58,
           size = 5,
           color = "black") +
  labs(x = "HY", y = "Mean dwell time in state 4") +
  ylim(0, 60) +
  theme_classic(base_size = 14) +
  theme(
    axis.title = element_text(face = "bold"),
    axis.text = element_text(size = 12),
    plot.margin = margin(10, 10, 10, 10)
  )
