# Supplementary material for: Neurofilament light chain concentration mediates the association between regional cortical thickness and Parkinson’s disease with excessive daytime sleepiness
Source: Front Aging Neurosci. 2025 Aug 14;17:1645290. doi: 10.3389/fnagi.2025.1645290 (PMC12391049; doi:10.3389/fnagi.2025.1645290)
Supplement: Supplementary file 1 [file Data_Sheet_1.ZIP › data/data/correlation analysis2.R]

library(ggplot2)
library(ggpubr)

# 设置主题
theme_set(
  theme_minimal() +
    theme(legend.position = "top")
)

# 加载数据
data_correlation_Protein_A <- read.csv(file.choose())  # 加载数据文件
df <- data_correlation_Protein_A

# 计算 Spearman 相关性
cor_result <- cor.test(df$ESS, df$NFL, method = "spearman")

# 提取 R 值和 P 值
R_value <- round(cor_result$estimate, 3)  # 保留 3 位小数

# 判断 P 值并设置显示格式
if (cor_result$p.value < 0.001) {
  P_value <- "p < 0.001"
} else {
  P_value <- paste0("p = ", round(cor_result$p.value, 3))  # 保留 3 位小数
}

# 设置手动放置的右上角位置
x_pos <- 15  # 手动设置 X 轴位置
y_pos <- 35  # 手动设置 Y 轴位置

# 绘制散点图
ggscatter(df, x = "ESS", y = "NFL",
          color = "black",                
          add = "reg.line", conf.int = TRUE,  
          add.params = list(color = "#84CAC0", fill = "lightgrey")) +  
  # 在右上角手动放置 R 和 p 值
  annotate("text", x = x_pos, y = y_pos,  # 手动设置位置
           label = paste0("R = ", R_value, "\n", P_value),
           hjust = 1, vjust = 1, size = 5) +  
  scale_x_continuous( 
    limits = c(5, 15),   
    breaks = seq(5, 15, by = 5)  
  ) +
  scale_y_continuous(
    limits = c(5, 35),   
    breaks = seq(5, 35, by = 10)  
  ) +
  labs(
    x = "ESS",  
    y = "NFL"   
  ) +
  coord_fixed(ratio = 0.35)  # 固定纵横比
