# Supplementary material for: Neurofilament light chain concentration mediates the association between regional cortical thickness and Parkinson’s disease with excessive daytime sleepiness
Source: Front Aging Neurosci. 2025 Aug 14;17:1645290. doi: 10.3389/fnagi.2025.1645290 (PMC12391049; doi:10.3389/fnagi.2025.1645290)
Supplement: Supplementary file 1 [file Data_Sheet_1.ZIP › data/data/cortical thickness/PDEDSvsPDnEDSpostcentral.summary]

# Cluster Growing Summary (mri_surfcluster)
# 7.2.0
# 7.2.0
# CreationTime 2024/12/13-20:28:19-GMT
# cmdline mri_surfcluster --in group.rh/main/sig.mgh --mask group.rh/mask.mgh --cwsig group.rh/main/cache.th20.abs.sig.cluster.mgh --sum group.rh/main/cache.th20.abs.sig.cluster.summary --ocn group.rh/main/cache.th20.abs.sig.ocn.mgh --annot aparc --cwpvalthresh 0.05 --o group.rh/main/cache.th20.abs.sig.masked.mgh --no-fixmni --csd-out group.rh/csd/all.cache.th20.abs-main.csd --csd /opt/freesurfer/average/mult-comp-cor/fsaverage/rh/cortex/fwhm15/abs/th20/mc-z.csd --csdpdf group.rh/main/cache.th20.abs.pdf.dat --vwsig group.rh/main/cache.th20.abs.sig.voxel.mgh --vwsigmax group.rh/main/cache.th20.abs.sig.voxel.max.dat --oannot group.rh/main/cache.th20.abs.sig.ocn.annot --surf white 
# cwd /home/siying/CTH_yuchuli/yuchuli
# sysname  Linux
# hostname siying-Z3-Air-Series-GK5MRFO
# machine  x86_64
# FixVertexAreaFlag 1
# FixSurfClusterArea 1
# 
# Input      group.rh/main/sig.mgh
# Frame Number      0
# srcsubj fsaverage
# hemi rh
# surface white
# group_avg_surface_area 82167.6
# group_avg_vtxarea_loaded 1
# annot aparc
# SUBJECTS_DIR /home/siying/CTH_yuchuli/yuchuli
# SearchSpace_mm2 68208.5
# SearchSpace_vtx 133289
# Bonferroni 0
# Minimum Threshold 2
# Maximum Threshold infinity
# Threshold Sign    abs
# AdjustThreshWhenOneTail 1
# CW PValue Threshold: 0.05 
# Area Threshold    0 mm^2
# CSD thresh  2.000000
# CSD nreps    10000
# CSD simtype  null-z
# CSD contrast NA
# CSD confint  90.000000
# Overall max 2.44702 at vertex 66366
# Overall min -4.04353 at vertex 103196
# NClusters          1
# FixMNI = 0
# 
# ClusterNo  Max   VtxMax   Size(mm^2)  MNIX   MNIY   MNIZ    CWP    CWPLow    CWPHi   NVtxs    WghtVtx   Annot
   1       -3.1516   83646    409.17     63.6   -9.2   24.7  0.03790  0.03550  0.04040    982    -2410.93  postcentral
