# Supplementary material for: Neurofilament light chain concentration mediates the association between regional cortical thickness and Parkinson’s disease with excessive daytime sleepiness
Source: Front Aging Neurosci. 2025 Aug 14;17:1645290. doi: 10.3389/fnagi.2025.1645290 (PMC12391049; doi:10.3389/fnagi.2025.1645290)
Supplement: Supplementary file 1 [file Data_Sheet_1.ZIP › data/data/cortical thickness/PDEDSvsPDnEDSsupramarginal.summary]

# Cluster Growing Summary (mri_surfcluster)
# 7.2.0
# 7.2.0
# CreationTime 2024/12/13-20:28:11-GMT
# cmdline mri_surfcluster --in group.lh/main/sig.mgh --mask group.lh/mask.mgh --cwsig group.lh/main/cache.th20.abs.sig.cluster.mgh --sum group.lh/main/cache.th20.abs.sig.cluster.summary --ocn group.lh/main/cache.th20.abs.sig.ocn.mgh --annot aparc --cwpvalthresh 0.05 --o group.lh/main/cache.th20.abs.sig.masked.mgh --no-fixmni --csd-out group.lh/csd/all.cache.th20.abs-main.csd --csd /opt/freesurfer/average/mult-comp-cor/fsaverage/lh/cortex/fwhm15/abs/th20/mc-z.csd --csdpdf group.lh/main/cache.th20.abs.pdf.dat --vwsig group.lh/main/cache.th20.abs.sig.voxel.mgh --vwsigmax group.lh/main/cache.th20.abs.sig.voxel.max.dat --oannot group.lh/main/cache.th20.abs.sig.ocn.annot --surf white 
# cwd /home/siying/CTH_yuchuli/yuchuli
# sysname  Linux
# hostname siying-Z3-Air-Series-GK5MRFO
# machine  x86_64
# FixVertexAreaFlag 1
# FixSurfClusterArea 1
# 
# Input      group.lh/main/sig.mgh
# Frame Number      0
# srcsubj fsaverage
# hemi lh
# surface white
# group_avg_surface_area 82220
# group_avg_vtxarea_loaded 1
# annot aparc
# SUBJECTS_DIR /home/siying/CTH_yuchuli/yuchuli
# SearchSpace_mm2 72387.2
# SearchSpace_vtx 141116
# Bonferroni 0
# Minimum Threshold 2
# Maximum Threshold infinity
# Threshold Sign    abs
# AdjustThreshWhenOneTail 1
# CW PValue Threshold: 0.05 
# Area Threshold    0 mm^2
# CSD thresh  2.000000
# CSD nreps    10000
# CSD simtype  null-z
# CSD contrast NA
# CSD confint  90.000000
# Overall max 3.39416 at vertex 43690
# Overall min -6.05677 at vertex 3716
# NClusters          1
# FixMNI = 0
# 
# ClusterNo  Max   VtxMax   Size(mm^2)  MNIX   MNIY   MNIZ    CWP    CWPLow    CWPHi   NVtxs    WghtVtx   Annot
   1       -6.0568    3716    398.22    -60.8  -33.1   31.3  0.03900  0.03650  0.04150    829    -2850.50  supramarginal
