# Supplementary material for: Neurofilament light chain concentration mediates the association between regional cortical thickness and Parkinson’s disease with excessive daytime sleepiness
Source: Front Aging Neurosci. 2025 Aug 14;17:1645290. doi: 10.3389/fnagi.2025.1645290 (PMC12391049; doi:10.3389/fnagi.2025.1645290)
Supplement: Supplementary file 1 [file Data_Sheet_1.ZIP › data/data/data.xlsx]

## Sheet: Sheet1
	Number	ESS	group(1=EDS,0=nEDS,2=HC)	gender	age	hy	Pramipexole (mg)	Use of Selegiline	Selegiline(mg)	mmse	hama	hamd	PSQI	LEDD	UDPRSIII	Education	RBD	PIGD	TD	Ratio	Subtype	PIGD 0/1	TD 0/1	rh_postcentral_thickness	lh_inferiortemporal_thickness	lh_supramarginal_thickness	NFL			fz(1=EDS,0=nEDS)	FC	FC2	ESS
PD	1	23	1	1	79	3	1.125	0	0	9	32	26	6	512.5	58	0	5	2.2	4.4	2	TD	0	1	1.956	2.797	2.31	30.82		PD	1	0.344965	0.191407	20
PD	2	20	1	1	71	5	0	0	0	25	22	19	2	300	53	12	0	3.2	0	0	PIGD	1	0	1.876	2.45	2.179	43.66		PD	1	0.32939	0.096148	14
PD	3	10	1	0	75	2	0	0	0	29	2	2	12	0	36	12	0	1.2	1.6	1.33333	TD	0	1	1.93	2.492	2.32	19		PD	1	0.548272	0.137518	10
PD	4	14	1	1	72	2	0.375	0	0	17	30	20	12	255	43	6	6	2	0.4	0.2	PIGD	1	0	1.898	2.495	2.148	46.59		PD	1	0.531196	0.121292	12
PD	5	10	1	1	67	2	0	0	0	25	16	11	11	150	36	12	2	0.4	2.2	5.5	TD	0	1	1.939	2.789	2.301	19.69		PD	1	0.261795	0.103372	15
PD	6	12	1	1	66	2	0	0	0	19	19	16	13	600	25	6	3	1	2.6	2.6	TD	0	1	2.08	2.824	2.356	27.5988		PD	1	0.566456	0.155416	10
PD	7	15	1	1	71	2	1.5	0	0	22	22	30	16	550	24	9	6	1.2	0	0	PIGD	1	0	1.982	2.737	2.406	29.8764		PD	1	0.631441	-0.0288565	13
PD	8	10	1	1	62	4	0.75	0	0	15	15	26	16	850	36	12	8	3.6	0	0	PIGD	1	0	1.954	2.511	2.265	93.0916		PD	1	0.388299	0.274696	16
PD	9	13	1	1	71	2	0.375	0	0	27	27	15	14	287.5	24	15	6	0.4	0	0	PIGD	1	0	1.894	2.763	2.105	11.4209		PD	1	0.227199	-0.170987	14
PD	10	16	1	1	66	4	0	0	0	30	30	26	15	200	50	17	13	2.8	2.6	0.928571	Indeterminate	0	0	1.843	2.452	2.204	11.831		PD	1	0.687071	0.120688	13
PD	11	14	1	1	50	2	0	0	0	20	20	22	13	325	50	0	0	1	1.2	1.2	TD	0	1	2.054	2.744	2.399	9.40025		PD	1	0.509966	0.0222314	14
PD	12	18	1	1	75	3	0	1	5	16	16	20	12	650	40	6	11	1.6	1.2	0.75	PIGD	1	0	2.005	2.763	2.244	27.6927		PD	1	0.410293	0.193571	12
PD	13	13	1	0	70	1	0.375	0	0	26	26	17	11	187.5	9	6	8	0.2	1	5	TD	0	1	2.175	2.784	2.459	15.9708		PD	1	0.164252	-0.00708652	15
PD	14	14	1	1	56	3	0	0	0	24	24	25	13	500	35	9	9	0.6	0	0	PIGD	1	0	1.885	2.493	2.335	18.2024		PD	1	0.175195	-0.0159978	11
PD	15	12	1	0	72	2	0	0	0	20	20	5	8	150	41	0	2	0.4	2.6	6.5	TD	0	1	1.85	2.783	2.191	24.2759		PD	1	0.364938	-0.0241736	12
PD	16	15	1	1	65	4	0.75	0	0	17	17	22	7	325	52	6	7	3	0	0	PIGD	1	0	1.969	2.554	2.21	60.7742		PD	1	0.295021	0.219718	14
PD	17	11	1	1	65	3	0.75	1	5	25	25	25	16	425	42	9	10	1.8	1.8	1	Indeterminate	0	0	1.802	2.404	2.201	37.5418		PD	1	0.352177	0.210748	11
PD	18	10	1	0	49	1	0.375	0	0	25	25	10	10	187.5	13	0	1	0.6	0	0	PIGD	1	0	2.027	2.81	2.344	5.54476		PD	1	0.360527	0.00127504	15
PD	19	12	1	1	47	1	0.375	0	0	30	30	29	14	337.5	13	16	2	0.8	1	1.25	TD	0	1	1.898	2.518	2.319	4.85502		PD	1	0.54131	0.043659	10
PD	20	14	1	1	77	5	0	0	0	16	16	7	9	300	35	6	1	3.2	0.6	0.1875	PIGD	1	0	1.967	2.36	2.159	53.7298		PD	1	0.693816	0.541712	24
PD	21	11	1	0	40	1	0.375	0	0	28	28	10	10	187.5	19	17	0	0.8	0.4	0.5	PIGD	1	0	2.03	2.691	2.564	2.64646		PD	1	0.635391	0.0290709	18
PD	22	15	1	1	77	2	0.75	0	0	25	25	9	10	375	41	6	8	1.4	3	2.14286	TD	0	1	1.908	2.554	2.369	24.7078		PD	1	0.389096	-0.458557	17
PD	23	10	1	0	51	1	0	0	0	30	30	3	5	200	13	12	0	0.2	1.8	9	TD	0	1	2.07	2.96	2.516	9.95867		PD	1	0.537973	0.151665	13
PD	24	24	1	0	74	1	0	1	5	25	25	6	12	200	22	6	3	0.8	2	2.5	TD	0	1	2.046	2.68	2.35	10.7923		PD	1	-0.479214	-1.86988	24
PD	25	18	1	1	63	3	0.375	0	0	20	20	31	18	337.5	29	9	6	1.2	0	0	PIGD	1	0	1.981	3.052	2.334	11.1093		PD	1	0.391214	0.0903137	12
PD	26	17	1	0	66	3	0	1	5	24	24	2	10	550	70	9	12	2.4	0.6	0.25	PIGD	1	0	2.115	2.61	2.385	16.4633		PD	1	0.698751	0.067666	16
PD	27	13	1	1	68	1	0.75	0	0	28	28	9	8	275	12	9	1	0.6	0	0	PIGD	1	0	1.994	2.83	2.266	18.0296		PD	1	0.365046	0.273795	10
PD	28	24	1	1	78	5	0.375	1	0.25	17	17	3	6	337.5	98	17	2	4	2.4	0.6	PIGD	1	0	2.052	2.739	2.419	31.2681		PD	1	0.394442	0.223383	15
PD	29	12	1	1	77	1	0.75	0	0	24	24	2	10	375	16	15	4	0.4	1.6	4	TD	0	1	1.721	2.45	2.144	20.6334		PD	1	0.419012	0.0649954	10
PD	30	14	1	1	72	4	0.375	0	0	28	28	26	19	337.5	52	15	11	2.4	0	0	PIGD	1	0	1.847	2.682	2.289	16.391		PD	1	0.371186	0.171333	10
PD	31	16	1	0	65	3	0.75	0	0	30	30	46	12	525	20	15	9	1	2	2	TD	0	1	1.929	2.66	2.424	12.0691		PD	1	0.630404	0.164113	10
PD	32	10	1	0	54	2	0	0	0	26	26	5	5	450	16	9	0	0.8	0	0	PIGD	1	0	2.149	2.82	2.516	5.48849		PD	0	0.602385	0.165076	0
PD	33	15	1	0	61	1	0	0	0	26	26	17	8	0	19	12	0	0.4	0.8	2	TD	0	1	2.073	2.957	2.426	14.4579		PD	0	0.449725	0.176801	0
PD	34	10	1	1	76	3	0.375	0	0	27	27	11	13	337.5	46	8	1	1.6	1	0.625	PIGD	1	0	2.113	2.507	2.523	13.4392		PD	0	1.01943	0.505626	3
PD	35	10	1	1	53	1	0.375	0	0	29	29	0	7	187.5	13	7	1	0.2	1.2	6	TD	0	1	2.326	2.704	2.462	50.866		PD	0	0.557718	0.254547	7
PD	36	10	1	0	74	1	0	1	5	26	26	11	13	200	15	5	9	0.4	1.6	4	TD	0	1	2.135	2.655	2.441	15.7426		PD	0	0.739041	0.457895	0
PD	37	0	0	1	62	2	0.375	1	5	28	24	20	13	387.5	21	16	10	0.6	2	3.33333	TD	0	1	1.954	2.591	2.419	22.48		PD	0	0.73396	0.403347	4
PD	38	0	0	1	55	2	0	0	0	28	28	1	3	356.017	38	6	0	0.6	2.8	4.66667	TD	0	1	2.213	3.009	2.648	8.67674		PD	0	0.49819	0.141202	8
PD	39	3	0	1	61	2	0	0	0	30	30	10	14	350	21	9	13	0.4	1.4	3.5	TD	0	1	1.958	2.672	2.383	11.7717		PD	0	0.750269	0.140497	0
PD	40	0	0	1	62	1	0.375	0	0	30	30	1	6	537.5	23	6	1	0.8	3.4	4.25	TD	0	1	2.037	2.737	2.143	10.3674		PD	0	0.620158	0.0436675	7
PD	41	0	0	1	75	2	0.375	0	0	30	30	8	18	387.5	17	12	1	1.2	0.2	0.166667	PIGD	1	0	1.913	2.632	2.23	23.9396		PD	0	0.744655	0.389362	0
PD	42	2	0	0	67	3	0	0	0	26	26	4	8	620	40	6	5	1.8	0.6	0.333333	PIGD	1	0	1.772	2.534	2.217	19.603		PD	0	0.426389	0.138236	8
PD	43	0	0	1	75	1	0	0	0	28	28	8	13	150	17	15	0	1	0	0	PIGD	1	0	2.014	2.606	2.37	15.4317		PD	0	0.391644	0.108454	2
PD	44	0	0	1	84	1	0.375	0	0	27	27	1	3	375	19	12	1	0.2	1.8	9	TD	0	1	1.874	2.742	2.236	18.9899		PD	0	0.549247	0.142091	7
PD	45	0	0	0	53	1	0.375	0	0	30	30	4	1	375	39	9	0	0.6	2.8	4.66667	TD	0	1	1.96	2.544	2.399	4.22775		PD	0	0.603761	0.0869674	3
PD	46	2	0	0	64	2	0	0	0	19	19	32	15	0	8	5	0	0.4	1.4	3.5	TD	0	1	1.898	2.517	2.334	26.5353		PD	0	0.715921	0.445906	3
PD	47	3	0	1	63	1	0	0	0	28	28	0	1	0	6	16	0	0.2	1.2	6	TD	0	1	2.099	2.743	2.564	11.9542		PD	0	0.667722	0.154006	4
PD	48	1	0	0	75	4	0.75	0	0	17	17	28	12	525	39	9	3	2.8	0	0	PIGD	1	0	2.115	2.645	2.426	32.3097		PD	0	0.404468	0.262003	4
PD	49	3	0	1	50	1	0	1	5	30	30	6	14	200	25	16	0	0.6	1.4	2.33333	TD	0	1	2.166	2.783	2.413	7.94348		PD	0	0.575852	0.195753	5
PD	50	0	0	0	55	1	0	0	0	30	30	18	10	410	7	15	12	0	1.6	inf	TD	0	1	2.236	2.695	2.565	5.99878		PD	0	0.361538	0.286084	8
PD	51	1	0	0	74	1	0	1	2.5	26	26	2	2	0	28	12	0	0.8	3	3.75	TD	0	1	2.002	2.988	2.245	9.58413		PD	0	1.96452	1.91582	4
PD	52	2	0	1	71	2	0	1	2.5	30	30	2	9	175	35	15	12	0.2	1.4	7	TD	0	1	1.898	2.584	2.282	13.3445		PD	0	0.532088	0.249282	0
PD	53	2	0	1	70	2	1.5	0	0	28	28	1	3	337.5	18	6	3	0.8	0	0	PIGD	1	0	1.815	2.673	2.307	12.5252		PD	0	0.475525	0.098143	8
PD	54	0	0	1	43	1	0.375	0	0	30	30	0	5	337.5	15	15	0	0.2	0.8	4	TD	0	1	2.091	2.772	2.441	9.56363		PD	0	0.693816	0.541712	2
PD	55	3	0	0	71	3	0.375	0	0	28	28	8	11	450	54	9	12	1	1.2	1.2	TD	0	1	1.963	2.661	2.41	7.67092		PD	0	0.836167	0.12482	0
PD	56	1	0	1	64	2	0.75	0	0	29	29	7	9	600	20	15	9	0.2	0.6	3	TD	0	1	1.872	2.339	2.334	10.6303		PD	0	0.370789	0.113408	4
PD	57	2	0	0	58	2	1	0	0	24	24	20	16	900	19	17	1	1	1.4	1.4	TD	0	1	1.85	2.463	2.293	15.8147		PD	0	0.481121	0.186368	3
PD	58	2	0	0	74	3	0.375	0	0	23	23	11	17	337.5	60	6	5	2.4	2.2	0.916667	Indeterminate	0	0	2.008	2.724	2.415	35.0713		PD	0	0.494046	0.185872	1
PD	59	2	0	0	62	3	0.375	0	0	18	18	37	14	387.5	42	6	13	1.8	0	0	PIGD	1	0	2.111	2.929	2.422	21.1734		PD	0	0.838155	0.345287	2
PD	60	1	0	0	81	4	0	0	0	12	12	17	10	1050	53	3	1	1.8	2.8	1.55556	TD	0	1	1.988	2.308	2.428	40.1904		PD	0	0.823114	0.333084	2
PD	61	3	0	1	71	3	0	0	0	26	26	11	8	0	54	5	2	1.2	2.2	1.83333	TD	0	1	2.327	2.795	2.467	16.4515		PD	0	0.417226	-0.00165598	4
PD	62	3	0	0	65	2	0.375	0	0	20	20	5	5	637.5	24	0	2	0.6	1.4	2.33333	TD	0	1	1.989	2.829	2.681	9.31845		PD	0	0.567728	0.151785	4
PD	63	3	0	1	72	1	0	0	0	18	18	2	8	150	25	0	0	0.4	1.2	3	TD	0	1	2.01	2.573	2.46	11.0906		PD	0	0.497316	0.207092	4
PD	64	1	0	0	75	3	0	0	0	29	29	4	1	0	61	6	0	2.2	1.2	0.545455	PIGD	1	0	2.017	2.544	2.355	23.3018		PD	0	0.461017	0.206061	1
PD	65	3	0	0	69	5	0.75	0	0	22	22	11	11	675	64	0	1	3.4	2.4	0.705882	PIGD	1	0	1.965	2.786	2.425	50.8961		PD	0	0.686455	0.31811	4
PD	66	0	0	1	57	2	0.75	0	0	21	21	8	10	675	42	0	0	0.8	1	1.25	TD	0	1	1.937	2.542	2.283	9.18562		PD	0	0.489193	0.371725	3
PD	67	0	0	0	61	1	0	0	0	29	29	2	10	150	18	5	4	0	1.2	inf	TD	0	1	2.037	2.627	2.479	5.02334		PD	0	0.68199	0.418394	3
PD	68	3	0	0	51	1	0	0	0	29	29	5	4	0	31	12	0	0.2	1.2	6	TD	0	1	1.931	2.592	2.301	8.33361		PD	0	0.600373	0.306887	7
PD	69	2	0	1	62	1	0.375	0	0	26	26	6	9	375	31	9	2	0.8	2.2	2.75	TD	0	1	2.012	2.603	2.379	20.4117		PD	0	0.558208	0.212638	7
PD	70	1	0	0	68	1	0	0	0	29	29	5	15	366	9	12	0	0.8	0	0	PIGD	1	0	1.915	2.736	2.424	17.9701		PD	0	0.855159	0.00063266	3
PD	71	2	0	1	68	4	0	0	0	29	29	6	5	600	77	5	4	2.4	2.2	0.916667	Indeterminate	0	0	2.093	2.61	2.455	14.9756		PD	0	0.458768	0.0509837	1
PD	72	2	0	0	60	2	0	0	0	23	23	5	13	150	10	1	1	0.2	0.4	2	TD	0	1	2.125	2.859	2.657	5.52764		PD	0	0.510918	-0.00775036	0
PD	73	0	0	0	55	2	0	1	5	26	26	0	12	370	45	0	0	1.2	2	1.66667	TD	0	1	2.027	2.713	2.618	15.3996		PD	0	0.443063	0.164527	8
PD	74	2	0	0	59	2	0.75	0	0	12	12	5	2	675	46	0	0	1	1.2	1.2	TD	0	1	2.063	2.724	2.33	24.3087		PD	0	5.24802	2.09825	6
PD	75	3	0	1	56	2	0	0	0	28	28	3	12	0	45	6	3	0.4	0.6	1.5	TD	0	1	1.933	2.58	2.275	6.19698		PD	0	0.660706	0.0495049	4
PD	76	2	0	0	52	1	0	0	0	30	30	3	6	150	16	14	0	0.6	1.6	2.66667	TD	0	1	1.957	2.744	2.424	5.19635		PD	0	0.244853	0.0468675	5
PD	77	3	0	1	60	2	0	0	0	30	30	9	10	750	17	15	0	0.4	0	0	PIGD	1	0	2.07	2.69	2.287	13.1919		PD	0	0.449012	-0.139938	7
PD	78	0	0	0	44	2	0	0	0	28	28	4	13	320	20	4	0	0.4	0	0	PIGD	1	0	2.129	2.976	2.43	5.57809		PD	0	0.693585	0.281804	6
PD	79	1	0	0	57	3	0	0	0	23	23	4	5	275	46	0	8	1.8	0	0	PIGD	1	0	2.089	2.685	2.43	26.2802		PD	0	0.920302	0.218477	4
PD	80	2	0	0	58	2	0.75	0	0	28	28	0	5	545	24	12	0	1.2	0.2	0.166667	PIGD	1	0	2.183	2.627	2.526	14.2802		PD	0	0.599198	0.0292991	6
PD	81	2	0	1	46	1	1.125	0	0	30	30	0	9	495	10	12	0	0.2	0	0	PIGD	1	0	1.986	2.433	2.384	14.3951		PD	0	0.991601	0.516717	0
PD	82	0	0	0	75	3	0.75	0	0	29	29	14	15	525	47	6	10	2.2	0	0	PIGD	1	0	1.815	2.428	2.229	18.1724		PD	0	0.695584	0.0686954	3
PD	83	1	0	0	87	2	0.25	0	0	30	30	4	14	525	17	12	10	1.4	1.2	0.857143	PIGD	1	0	1.998	2.647	2.693	14.0479		PD	0	0.535475	0.0940827	7
PD	84	0	0	0	71	1	0	0	0	30	30	0	8	150	20	8	0	0.2	2.2	11	TD	0	1	1.944	2.679	2.218	11.9756		PD	0	1.03698	0.486028	2
PD	85	1	0	0	71	1	0.375	0	0	30	30	5	9	487.5	14	9	0	0.2	0.2	1	Indeterminate	0	0	1.968	2.576	2.438	7.13446		PD	0	0.585577	0.237115	5
PD	86	6	0	1	59	1	0	0	0	28	28	6	5	550	18	9	2	0	2.2	inf	TD	0	1	2.111	2.871	2.57	10.2164		PD	0	0.385841	0.0741463	4
PD	87	7	0	0	46	3	0	0	0	28	28	34	17	850	15	6	1	0.6	1.4	2.33333	TD	0	1	2.246	2.887	2.567	12.9822		PD	0	0.71895	0.250066	1
PD	88	8	0	0	55	1	0.375	0	0	23	23	14	14	337.5	15	5	2	0.2	1	5	TD	0	1	2.165	2.922	2.48	22.1861		PD	0	0.719266	0.00737247	4
PD	89	4	0	0	63	3	0.75	0	0	18	18	16	15	375	32	0	10	1.8	0	0	PIGD	1	0	2.024	2.644	2.153	29.4452		PD	0	0.495912	0.029683	2
PD	90	8	0	1	54	1	1.3	1	5	29	29	10	8	400	19	16	9	0.2	1.6	8	TD	0	1	1.92	2.525	2.303	11.5219		PD	0	0.367571	0.190138	4
PD	91	7	0	1	71	2	0.375	0	0	20	20	20	14	337.5	22	6	3	1	0	0	PIGD	1	0	2.056	2.481	2.426	24.1481		PD	0	0.358567	-0.130903	2
PD	92	8	0	1	71	4	0.75	1	5	18	18	21	9	732.5	67	6	10	3.2	2	0.625	PIGD	1	0	1.968	2.544	2.365	29.6022		PD	0	0.603439	0.162639	0
PD	93	7	0	0	64	4	0.75	0	0	29	29	23	14	475	35	15	11	2.4	1.8	0.75	PIGD	1	0	2.058	2.552	2.514	17.4771		PD	0	0.745084	0.0845489	2
PD	94	4	0	1	49	1	0.375	0	0	25	25	11	14	337.5	32	9	8	0	2.6	inf	TD	0	1	2.16	2.798	2.469	3.2111		PD	0	0.569776	0.266593	3
PD	95	4	0	1	63	3	0.375	0	0	19	19	19	16	337.5	32	9	11	1	2	2	TD	0	1	2.001	2.722	2.279	8.45676		PD	0	0.759908	0.546318	2
PD	96	5	0	1	58	1	0.375	0	0	29	29	4	11	337.5	11	15	1	0.8	0.2	0.25	PIGD	1	0	2.141	2.595	2.318	7.95351		PD	0	0.906209	0.409885	0
PD	97	8	0	1	73	4	0	1	10	28	28	4	7	100	56	6	0	2.2	1.2	0.545455	PIGD	1	0	1.793	2.522	2.264	13.408		PD	0	0.497823	0.0714665	7
PD	98	4	0	0	55	3	0.75	0	0	27	27	13	9	325	25	6	0	2	0	0	PIGD	1	0	1.956	2.654	2.418	6.27401		PD	0	0.60335	0.386576	5
PD	99	6	0	0	71	3	0	0	0	25	25	21	14	350	47	6	3	1.6	2	1.25	TD	0	1	1.907	2.838	2.452	18.663		PD	0	0.514214	0.279511	6
PD	100	8	0	1	69	1	0.375	0	0	29	29	1	5	337.5	7	9	0	0.2	0.2	1	Indeterminate	0	0	1.986	2.813	2.422	12.0027		PD	0	0.375749	0.124717	5
PD	101	4	0	0	48	1	0	1	2.5	30	30	19	4	175	12	9	5	0.6	0.2	0.333333	PIGD	1	0	2.27	2.993	2.551	7.61528		PD	0	0.57401	0.00541551	2
PD	102	7	0	0	53	4	0.25	0	0	18	18	3	20	400	52	6	8	1.4	0.2	0.142857	PIGD	1	0	1.999	2.682	2.422	7.84063		PD	0	0.646994	0.161189	2
PD	103	4	0	1	40	1	0	1	5	30	30	0	2	200	34	3	4	0.4	3.4	8.5	TD	0	1	2.131	2.694	2.551	6.38564		PD	0	0.842587	0.458895	5
PD	104	4	0	0	58	1	0	0	0	27	27	2	4	150	11	15	0	0	2.2	inf	TD	0	1	2.07	2.605	2.514	9.50962		PD	0	0.231227	0.0626244	7
PD	105	4	0	0	45	1	0.375	0	0	28	28	5	2	337.5	15	9	2	1.2	0.2	0.166667	PIGD	1	0	2.11	2.571	2.382	14.8024		PD	0	0.559524	-0.0818748	0
PD	106	4	0	1	59	1	0.75	0	0	30	30	2	12	375	23	6	0	0.4	1.6	4	TD	0	1	1.857	2.956	2.404	11.1689		PD	0	0.523974	0.194411	1
PD	107	7	0	0	53	1	0.75	0	0	28	28	16	5	425	13	9	6	0.2	0.6	3	TD	0	1	2.431	2.931	2.521	8.68477		PD	0	0.781529	0.274906	8
PD	108	5	0	1	64	1	1.125	0	0	29	29	2	1	412.5	18	6	12	0.6	0	0	PIGD	1	0	1.916	2.958	2.448	12.3768		PD	0	0.745595	0.247339	4
PD	109	7	0	1	68	2	0	0	0	29	29	4	11	550	33	6	12	1.2	0.4	0.333333	PIGD	1	0	1.97	2.46	2.444	18.7309		PD	0	0.911661	0.449763	4
PD	110	8	0	1	50	1	0	0	0	25	25	4	6	450	11	12	1	0.2	0	0	PIGD	1	0	1.781	2.359	2.21	7.8638		PD	0	0.592802	0.424214	0
PD	111	6	0	0	79	3	0.375	0	0	25	25	9	11	187.5	36	17	2	1.8	0.2	0.111111	PIGD	1	0	2.783	2.316	2.288	15.6105		PD	0	0.413669	0.143158	1
PD	112	5	0	1	67	2	0	0	0	20	20	0	2	0	39	6	12	0.8	0.2	0.25	PIGD	1	0	1.997	2.579	2.234	19.0863		PD	0	0.457394	0.135501	6
PD	113	4	0	0	79	2	0	0	0	22	22	6	6	187.5	29	0	0	0.8	1.8	2.25	TD	0	1	1.858	2.595	2.271	40.952
PD	114	5	0	1	74	1	0	0	0	29	29	0	3	225	11	9	0	0.4	0	0	PIGD	1	0	2.019	2.776	2.324	15.7518
PD	115	7	0	0	60	2	0	0	0	26	26	9	10	325	47	12	0	0.6	1.2	2	TD	0	1	2.132	3.041	2.524	10.6929
PD	116	6	0	1	57	3	0	0	0	27	27	0	6	150	13	9	0	0.4	1.2	3	TD	0	1	1.92	2.939	2.316	9.19157
PD	117	4	0	1	66	3	0.5	0	0	14	14	30	16	250	58	9	0	1.4	0.6	0.428571	PIGD	1	0	1.889	2.746	2.261	14.7434
PD	118	6	0	0	58	2	0.375	0	0	24	24	4	5	403.5	35	9	4	1.4	0	0	PIGD	1	0	2.093	2.772	2.337	19.9394
PD	119	6	0	1	71	1	0	0	0	27	27	4	9	0	24	9	11	0.6	1.8	3	TD	0	1	1.974	2.761	2.357	18.0738
PD	120	4	0	1	65	2	0	0	0	28	28	15	15	300	0	12	2	0	0		Indeterminate	0	0	2.042	3.071	2.465	13.4642
PD	121	7	0	1	57	1	0	0	0	27	27	11	16	0	45	17	7	0.8	1	1.25	TD	0	1	2.005	2.944	2.377	10.0976
PD	122	5	0	1	74	1	0	0	0	26	26	6	6	150	30	12	9	1	1.8	1.8	TD	0	1	2.016	2.378	2.447	14.5074
PD	123	4	0	1	74	3	0	0	0	27	27	14	17	366	47	6	0	2	2.6	1.3	TD	0	1	1.861	2.704	2.283	14.0479
PD	124	4	0	0	68	2	0	0	0	26	26	4	6	0	45	6	0	0.4	2	5	TD	0	1	2.049	2.634	2.482	6.6942
PD	125	4	0	0	67	1	0	0	0	13	13	5	10	200	27	0	1	0.4	1	2.5	TD	0	1	2.149	2.717	2.322	29.1611
PD	126	6	0	1	72	1	1.5	0	0	30	30	6	13	230	18	9	0	0.2	2	10	TD	0	1	1.919	2.78	2.264	13.7808
PD	127	5	0	0	73	3	0.75	0	0	26	26	1	9	375	11	6	4	1	0	0	PIGD	1	0	2.13	2.396	2.485	32.5038
PD	128	7	0	0	62	2	0.75	0	0	30	30	12	9	775	29	9	0	1.4	1	0.714286	PIGD	1	0	1.891	2.441	2.154	5.57809
PD	129	5	0	0	73	2	0	0	0	27	27	3	6	450	34	6	4	0.8	0	0	PIGD	1	0	2.124	2.906	2.621	13.8292
PD	130	6	0	1	65	2	0.75	0	0	28	28	3	7	675	30	9	8	0.8	0	0	PIGD	1	0	1.89	2.665	2.361	12.1919
PD	131	5	0	0	53	3	0.75	0	0	30	30	8	9	685	29	9	10	1	2.6	2.6	TD	0	1	1.949	2.771	2.499	5.57809
PD	132	5	0	0	76	3	0	0	0	26	26	13	10	0	36	12	2	1.6	2.2	1.375	TD	0	1	1.771	2.283	2.229	8.01945
PD	133	7	0	0	66	1	0	0	0	30	30	6	3	500	31	12	5	0.4	1.6	4	TD	0	1	2.136	2.808	2.444	12.4117
PD	134	8	0	0	76	1	0.75	0	0	29	29	1	11	375	21	3	6	0.4	1.8	4.5	TD	0	1	1.9	2.596	2.348	17.9701
PD	135	4	0	1	68	2	0	0	0	30	30	0	3	0	18	6	0	0.2	0.4	2	TD	0	1	2.033	2.885	2.404	6.6742
PD	136	4	0	1	60	1	0	0	0	30	30	0	2	0	7	5	0	0.2	1	5	TD	0	1	2.124	2.783	2.525	13.3057
HC	1		2	1	78											8								1.993	2.261	2.179	14.7697
HC	2		2	1	63											9								2.08	2.675	2.399	15.6978
HC	3		2	0	75											9								1.996	2.593	2.36	6.99099
HC	4		2	1	50											6								2.121	2.775	2.572	9.80327
HC	5		2	0	59											9								2.015	2.694	2.356	9.98399
HC	6		2	0	71											9								1.891	2.417	2.168	11.1141
HC	7		2	1	45											9								2.167	2.993	2.526	10.5189
HC	8		2	1	47											6								1.988	2.695	2.204	11.3843
HC	9		2	0	70											12								1.997	2.666	2.443	15.1856
HC	10		2	0	68											9								2.081	2.862	2.492	38.068
HC	11		2	1	77											9								1.975	2.622	2.521	15.2305
HC	12		2	0	46											6								2.069	2.948	2.428	4.88133
HC	13		2	0	68											12								1.965	2.784	2.469	53.6292
HC	14		2	0	62											12								1.942	2.53	2.369	15.2625
HC	15		2	1	51											9								1.94	2.722	2.398	9.75486
HC	16		2	1	61											12								2.095	2.893	2.372	13.5669
HC	17		2	0	63											12								2.071	2.648	2.52	10.0983
HC	18		2	0	57											11								2.198	2.918	2.489	6.03799
HC	19		2	0	74											9								2.011	2.686	2.539	13.444
HC	20		2	0	70											9								2.018	2.917	2.402	15.8292
HC	21		2	0	51											12								2.06	2.782	2.395	11.6067
HC	22		2	0	49											12								2.102	2.749	2.608	6.52764
HC	23		2	0	51											12								2.09	2.954	2.358	11.3087
HC	24		2	0	69											6								2.155	3.087	2.706	22.5038
HC	25		2	1	48											12								2.246	2.984	2.488	12.6891
HC	26		2	0	59											12								1.995	2.685	2.352	13.8292
HC	27		2	0	59											12								2.182	2.762	2.512	11.1919
HC	28		2	0	73											9								2.116	2.948	2.454	5.57809
HC	29		2	1	54											12								1.959	2.675	2.515	11.2802
HC	30		2	0	35											16								2.19	2.814	2.483	5.19635
HC	31		2	0	70											9								2.115	2.859	2.513	11.7808
HC	32		2	1	49											6								2.036	2.725	2.227	12.5038
