# Supplementary material for: Neurofilament light chain concentration mediates the association between regional cortical thickness and Parkinson’s disease with excessive daytime sleepiness
Source: Front Aging Neurosci. 2025 Aug 14;17:1645290. doi: 10.3389/fnagi.2025.1645290 (PMC12391049; doi:10.3389/fnagi.2025.1645290)
Supplement: Supplementary file 1 [file Data_Sheet_1.ZIP › data/data/FC/Postcentral_R_Paracentral_Lobule_L/jieguo.txt]

Cluster 1
Number of voxels: 124
Peak MNI coordinate: -9 -36  63
Peak MNI coordinate region:  // Left Cerebrum // Frontal Lobe // Sub-Gyral // White Matter // undefined // Paracentral_Lobule_L (aal)
Peak intensity: -4.7956
# voxels	structure
  124	--TOTAL # VOXELS--
  122	Left Cerebrum
   92	Frontal Lobe
   69	White Matter
   58	Paracentral Lobule
   47	Paracentral_Lobule_L (aal)
   41	Gray Matter
   38	Precuneus_L (aal)
   31	Parietal Lobe
   30	Postcentral Gyrus
   19	brodmann area 6
   16	Postcentral_L (aal)
   13	Medial Frontal Gyrus
   11	Sub-Gyral
   10	brodmann area 5
    8	Cingulum_Mid_L (aal)
    8	Precentral Gyrus
    5	brodmann area 4
    4	brodmann area 3
    2	brodmann area 2
    2	Superior Frontal Gyrus
    1	Precuneus
    1	Inter-Hemispheric
    1	Right Cerebrum
    1	brodmann area 7
    1	Paracentral_Lobule_R (aal)
>> 
