# Supplementary material for: Neurofilament light chain concentration mediates the association between regional cortical thickness and Parkinson’s disease with excessive daytime sleepiness
Source: Front Aging Neurosci. 2025 Aug 14;17:1645290. doi: 10.3389/fnagi.2025.1645290 (PMC12391049; doi:10.3389/fnagi.2025.1645290)
Supplement: Supplementary file 1 [file Data_Sheet_1.ZIP › data/data/FC/Postcentral_R_Temporal_Mid_L/jieguo.txt]

Cluster 1
Number of voxels: 133
Peak MNI coordinate: -51 -72   6
Peak MNI coordinate region:  // Left Cerebrum // Occipital Lobe // Middle Occipital Gyrus // Gray Matter // brodmann area 19 // Temporal_Mid_L (aal)
Peak intensity: -4.2218
# voxels	structure
  133	--TOTAL # VOXELS--
  133	Left Cerebrum
   93	Middle Temporal Gyrus
   89	White Matter
   85	Temporal Lobe
   58	Occipital_Mid_L (aal)
   54	Temporal_Mid_L (aal)
   42	Occipital Lobe
   39	Gray Matter
   26	Middle Occipital Gyrus
   19	brodmann area 39
   17	brodmann area 19
    7	Sub-Gyral
    6	Parietal Lobe
    5	Angular Gyrus
    3	brodmann area 37
    2	Superior Temporal Gyrus
    2	Angular_L (aal)
----------------------
Cluster 2
Number of voxels: 317
Peak MNI coordinate: 6 -81  36
Peak MNI coordinate region:  // Right Cerebrum // Occipital Lobe // Cuneus // Gray Matter // brodmann area 19 // Cuneus_R (aal)
Peak intensity: -4.1338
# voxels	structure
  317	--TOTAL # VOXELS--
  234	Precuneus
  229	Right Cerebrum
  208	Parietal Lobe
  145	Gray Matter
  111	Cuneus_R (aal)
  104	White Matter
  101	brodmann area 7
   74	Occipital Lobe
   58	Left Cerebrum
   57	Occipital_Sup_R (aal)
   47	Precuneus_R (aal)
   43	Cuneus
   35	brodmann area 19
   33	Cuneus_L (aal)
   17	Occipital_Mid_R (aal)
   15	Occipital_Sup_L (aal)
   13	Precuneus_L (aal)
   12	Parietal_Sup_R (aal)
    9	Sub-Gyral
    9	brodmann area 31
    5	Temporal Lobe
    3	Superior Occipital Gyrus
    2	Parietal_Sup_L (aal)
    2	Inter-Hemispheric
    1	Angular Gyrus
