# Supplementary material for: Neurofilament light chain concentration mediates the association between regional cortical thickness and Parkinson’s disease with excessive daytime sleepiness
Source: Front Aging Neurosci. 2025 Aug 14;17:1645290. doi: 10.3389/fnagi.2025.1645290 (PMC12391049; doi:10.3389/fnagi.2025.1645290)
Supplement: Supplementary file 1 [file Data_Sheet_1.ZIP › data/data/linear regression.R]

library(ggplot2)
library(ggpubr)
#install.packages("ggpmisc")  如果没有安装的话先安装
library(ggpmisc)
theme_set(
  theme_minimal() +
    theme(legend.position = "top")
)
data_correlation_Protein_A<-read.csv(file.choose())# Load data或者时这样data("mtcars")
df <- data_correlation_Protein_A
# Add regression line and confidence interval
# Add correlation coefficient: stat_cor()
ggscatter(df, x = "HbA1c", y = "Protein_A",
          add = "reg.line", conf.int = TRUE,    
          add.params = list(fill = "lightblue")
          
)#结束
