# Supplementary material for: Neurofilament light chain concentration mediates the association between regional cortical thickness and Parkinson’s disease with excessive daytime sleepiness
Source: Front Aging Neurosci. 2025 Aug 14;17:1645290. doi: 10.3389/fnagi.2025.1645290 (PMC12391049; doi:10.3389/fnagi.2025.1645290)
Supplement: Supplementary file 1 [file Data_Sheet_1.ZIP › data/data/xianxinghuigui .R]

library(ggplot2)
library(ggpubr)
library(ggpmisc)

# 设置主题
theme_set(
  theme_minimal() +
    theme(legend.position = "top")
)

# 加载数据
data_correlation_Protein_A <- read.csv(file.choose())  # 加载数据文件
df <- data_correlation_Protein_A

# 绘制散点图，添加回归线、置信区间及相关系数
ggscatter(df, x = "SMG", y = "NFL",
          color = "black",                # 点的颜色设置为黑色
          add = "reg.line", conf.int = TRUE,  # 添加回归线和置信区间
          add.params = list(color = "#4387B5", fill = "lightgrey")) +  # 设置回归线为绿色，置信区间为浅灰色
  stat_cor(method = "spearman", label.x = 11, label.y = 55, 
           aes(label = paste0("R = ", ..r.., "\n", "p = ", ..p..))) +  # 显示 R 和 p 值
  scale_x_continuous(
    limits = c(2.1, 2.6),   # 设置 X 轴范围为 10 到 15，使 X 轴变窄
    breaks = seq(2.1, 2.6, by = 0.1)  # 设置刻度间隔为 1
  ) +
  scale_y_continuous(
    limits = c(5, 35),   # 设置 Y 轴范围为 5 到 65
    breaks = seq(5, 35, by = 10)  # 设置刻度间隔为 10
  ) +
  labs(
    x = "SMG",  # X轴标签
    y = "NfL Concentration",   # Y轴标签
  ) +
  coord_fixed(ratio = 0.02)  # 固定纵横比，使 X 轴变紧凑
