# Supplementary material for: Neurofilament light chain concentration mediates the association between regional cortical thickness and Parkinson’s disease with excessive daytime sleepiness
Source: Front Aging Neurosci. 2025 Aug 14;17:1645290. doi: 10.3389/fnagi.2025.1645290 (PMC12391049; doi:10.3389/fnagi.2025.1645290)
Supplement: Supplementary file 1 [file Data_Sheet_1.ZIP › data/data/yuchuli.txt]

1.你存放位置
export SUBJECTS_DIR=`pwd`
echo $SUBJECTS_DIR

2.预处理：
批处理：（试一下）

安装parallel软件:   sudo apt-get install parallel
                    parallel --citation   will cite
2.1、建两个文件夹（T1_data原始.nii/.nii.gz所在文件、fs_data文件格式转换为freesurfer后文件所在）
汇总数据： 把所有被试的数据（比如.nii.gz格式）放在一个文件夹内（如放于T1_data）

设定SUBJECTS_DIR：  新建一个文件夹，将新建的文件夹设定为SUBJECTS_DIR (eg为fs_data)
2.2、查看把文件T1_data内容（ls），定义结果存放路径export……fs_data

2.3.、回到数据所在文件夹，依次运行以下parallel命令：

（小写的L）ls -1 | sed 's/.nii.gz//g' | parallel -I% --max-args 1 recon-all -s % -i %.nii.gz  
(1) ls -1 | sed 's/.nii//g' | parallel -I% --max-args 1 recon-all -s % -i %.nii

（小写的L）ls -1列出来 | sed 's/.nii.gz（可根据数据格式改.nii）//g' | parallel 跑-I%（大写的i） --max-args 1跑的内容 recon-all -s % -i %.nii.gz(.nii)    （t1_data/下运行。）   （批量格式转换 nifti -> freesurfer mgz）
|（竖线）：管道，前一个作为后一个输入；


ls -1 | sed 's/.nii.gz//g' | parallel -I% --max-args 1 recon-all -s % -all
(2) ls -1 | sed 's/.nii//g' | parallel -I% --max-args 1 recon-all -s % -all   (批量计算皮层厚度  可新打开一个终端 用top命令查看电脑运行状态）

ls -1 | sed 's/.nii.gz//g' | parallel -I% --max-args 1 recon-all -s % -localGI（局部回指数）


ls -1 | sed 's/.nii.gz//g' | parallel -I% --max-args 1 recon-all -s % -qcache  
(3) ls -1 | sed 's/.nii//g' | parallel -I% --max-args 1 recon-all -s % -qcache    （批量做统计前准备）

3.统计：
3.1.建立一个fsgd文件(nano main.fsgd)
组间比较
GroupDescriptorFile 1
Title Tutorial
Class G1
Class G2
Variables
关文件：ctrl+X，y，回车。


相关分析
GroupDescriptorFile 1
Title Tutorial
Class G1
Variables R

3.2设计矩阵(nano main.mtx)
创建mtx文件

3.3 GLM 统计
1.
mris_preproc --fsgd main.fsgd --cache-in thickness.fwhm10.fsaverage --target fsaverage --hemi lh --out lh.mgh
mris_preproc --fsgd main.fsgd --cache-in thickness.fwhm10.fsaverage --target fsaverage --hemi rh --out rh.mgh
2.
mri_glmfit --y lh.mgh --fsgd main.fsgd dods --C main.mtx --surf fsaverage lh --cortex --glmdir group.lh
mri_glmfit --y rh.mgh --fsgd main.fsgd dods --C main.mtx --surf fsaverage rh --cortex --glmdir group.rh
3.
mri_glmfit-sim --glmdir group.lh --cache 2 abs --cwp 0.05
mri_glmfit-sim --glmdir group.rh --cache 2 abs --cwp 0.05


提取各被试的皮层厚度
1.aparcstats2table --hemi lh --meas thickness --parc aparc.DKTatlas --tablefile lh.txt --subjects PD* N*
2.aparcstats2table --hemi rh --meas thickness --parc aparc.DKTatlas --tablefile rh.txt --subjects PD* N*
